# Supplementary material for: Structural and Energetic Evidence Supports the Non-Covalent Phosphate Cyclization by the Class II Phospholipase D from Loxosceles intermedia
Source: Toxins (Basel). 2025 Feb 27;17(3):111. doi: 10.3390/toxins17030111 (PMC11945750; doi:10.3390/toxins17030111)
Supplement: Supplementary file 1 [file toxins-17-00111-s001.zip]

Archive with 1 entries (1 files):
- toxins-3471432-supplementary.pdf
